# Supplementary material for: Prevalence and Characteristics of Streptococcus agalactiae from Freshwater Fish and Pork in Hong Kong Wet Markets
Source: Antibiotics (Basel). 2022 Mar 16;11(3):397. doi: 10.3390/antibiotics11030397 (PMC8944561; doi:10.3390/antibiotics11030397)
Supplement: Supplementary file 1 [file antibiotics-11-00397-s001.zip]

Archive with 1 entries (1 files):
- antibiotics-1606740-supplementary.xlsx
