# Supplementary material for: Prevalence and Characteristics of Streptococcus agalactiae from Freshwater Fish and Pork in Hong Kong Wet Markets
Source: Antibiotics (Basel). 2022 Mar 16;11(3):397. doi: 10.3390/antibiotics11030397 (PMC8944561; doi:10.3390/antibiotics11030397)
Supplement: Supplementary file 1 [file antibiotics-11-00397-s001.zip › antibiotics-1606740-supplementary.xlsx]

## Sheet: Figure S1
	Fish number	Season									Region			Districts of New Terrotory									Districts of Kowloon					Districts of Hong Kong Island				Fish type				Organ of the body of fish							Serotype				Sequence Type (ST)
		2016 Summer	2016 Autumn	2018 Spring	2018 Summer	2018 Autumn	2018 Winter	2019 Spring	2019 Summer	2019 Autumn	NT	KLN	HKI	Island	Kwai Tsing	North	Sai Kung	Sha Tin	Tai Po	Tsuen Wan	Tuen Mun	Yuen Long	Kowloon City	Kwun Tong	Sham Shui Po	Wong Tai Sin	Yau Tsim Mong	Central & Western	Eastern	Southern	Wanchai	Tilapia	Big head carp	Snakehead fish	Black carp	Skin	Flesh	Gill	Heart	Liver	Spleen	Gut	Ia	III	V	NT	ST7	ST103	ST314
	204-CUHK_fGBS14A_17
	94-CU_fGBS4A_17
	206-CUHK_fGBS16A_17
	207-CUHK_fGBS17A_17
	201-CUHK_fGBS11A_17
	202-CUHK_fGBS12A_17
	CUHK_GBSf18_918
	203-CUHK_fGBS13A_17
	209-CUHK_fGBS19A_17
	210-CUHK_fGBS20A_17
	211-CUHK_fGBS21A_17
	212-CUHK_fGBS22A_17
	213-CUHK_fGBS23A_17
	214-CUHK_fGBS24A_17
	215-CUHK_fGBS25A_17
	216-CUHK_fGBS26A_17
	217-CUHK_fGBS27A_17
	218-CUHK_fGBS28A_17
	219-CUHK_fGBS29A_17
	220-CUHK_fGBS30A_17
	221-CUHK_fGBS31A_17
	222-CUHK_fGBS32A_17
	223-CUHK_fGBS33A_17
	224-CUHK_fGBS34A_17
	225-CUHK_fGBS35A_17
	226-CUHK_fGBS36A_17
	227-CUHK_fGBS37A_17
	228-CUHK_fGBS38A_17
	229-CUHK_fGBS39A_17
	230-CUHK_fGBS40A_17
	CUHK_fGBS504A_18				1						1				1																			1								1	Ia
	CUHK_fGBS508A_18				1						1				1																			1							1	1	Ia
	CUHK_fGBS512A_18				1						1				1																			1			1						Ia
	CUHK_fGBS515A_18				1						1				1																			1		1							Ia
	CUHK_fGBS524A_18				1						1				1																				1	1	1		1				Ia
	CUHK_fGBS537A_18				1						1				1																				1	1	1			1	1	1	Ia
	CUHK_fGBS558A_18				1						1				1																				1	1	1	1	1	1	1	1	Ia
	CUHK_fGBS584A_18				1						1				1																				1	1	1		1	1	1	1	Ia
	CUHK_fGBS618A_18				1						1				1																				1	1	1	1	1	1	1	1	Ia
	CUHK_fGBS641A_18				1						1				1																				1	1		1	1	1			Ia
	CUHK_fGBS213A_18				1						1					1																			1	1	1	1	1		1		Ia
	CUHK_fGBS225A_18				1						1					1																			1				1	1			Ia
	CUHK_GBS194_918				1						1									1												1						1					Ia
	CUHK_GBS199_918				1						1									1												1										1	Ia
	CUHK_GBS200_918				1						1									1												1						1					Ia
	CUHK_GBS201_918				1						1									1												1					1						Ia
	CUHK_GBS202_918				1						1									1												1					1	1					Ia
	CUHK_GBS189_918				1						1									1														1					1				Ia
	CUHK_GBS190_918				1						1									1														1		1	1						Ia
	CUHK_GBS191_918				1						1									1														1				1					Ia
	CUHK_GBS195_918				1						1									1														1								1	Ia
	CUHK_GBS196_918				1						1									1														1		1			1		1	1	Ia
	CUHK_GBS198_918				1						1									1														1		1							Ia
	CUHK_GBS187_918				1						1									1															1			1	1			1	Ia
	CUHK_GBS188_918				1						1									1															1		1	1					Ia
	CUHK_GBS192_918				1						1									1															1				1				Ia
	CUHK_GBS193_918				1						1									1															1	1							Ia
	CUHK_GBS213_918				1							1											1											1		1							Ia
	CUHK_fGBS153A_18				1							1											1											1		1	1	1	1	1	1	1	Ia
	CUHK_fGBS175A_18				1							1											1											1		1	1	1	1	1	1		Ia
	CUHK_fGBS196A_18				1							1											1											1		1	1	1	1	1	1		Ia
	CUHK_GBS203_918				1							1											1												1	1							Ia
	CUHK_GBS205_918				1							1											1												1		1		1	1	1		Ia
	CUHK_GBS210_918				1							1											1												1	1	1		1	1	1		Ia
	CUHK_GBS214_918				1							1											1												1						1		Ia
	CUHK_GBS217_918				1							1											1												1		1	1	1	1	1	1	Ia
	CUHK_GBS224_918				1							1											1												1	1	1	1	1	1	1	1	Ia
	CUHK_GBS232_918				1							1											1												1	1	1	1	1		1		Ia
	CUHK_fGBS267A_18				1							1												1										1				1					Ia
	CUHK_fGBS273A_18				1							1												1										1		1	1						Ia
	CUHK_fGBS232A_18				1							1												1											1	1	1		1				Ia
	CUHK_fGBS235A_18				1							1												1											1	1							Ia
	CUHK_fGBS247A_18				1							1												1											1	1				1			Ia
	CUHK_fGBS253A_18				1							1												1											1	1				1			Ia
	CUHK_fGBS262A_18				1							1												1											1	1		1	1				Ia
	CUHK_fGBS358A_18				1							1													1									1					1				Ia
	CUHK_fGBS370A_18				1							1													1									1		1	1		1		1		Ia
	CUHK_fGBS387A_18				1							1													1									1		1	1		1	1			Ia
	CUHK_fGBS399A_18				1							1													1									1			1	1					Ia
	CUHK_fGBS318A_18				1							1													1										1	1	1		1				Ia
	CUHK_fGBS333A_18				1							1													1										1	1	1		1	1			Ia
	CUHK_fGBS350A_18				1							1													1										1	1	1		1	1	1		Ia
	CUHK_GBS235_918				1							1														1									1			1					Ia
	CUHK_GBS239_918				1							1														1									1	1	1	1		1		1	Ia
	CUHK_fGBS276A_18				1							1															1								1	1	1						Ia
	CUHK_fGBS282A_18				1							1															1								1	1				1			Ia
	CUHK_fGBS285A_18				1							1															1								1	1			1				Ia
	CUHK_fGBS287A_18				1							1															1								1		1		1				Ia
	CUHK_fGBS296A_18				1							1															1								1	1	1		1		1		Ia
	CUHK_fGBS298A_18				1							1															1								1				1	1	1		Ia
	CUHK_fGBS402A_18				1								1																	1				1				1	1				Ia
	CUHK_fGBS405A_18				1								1																	1				1					1	1		1	Ia
	CUHK_fGBS420A_18				1								1																	1				1		1							Ia
	CUHK_fGBS423A_18				1								1																	1					1		1	1		1			Ia
	CUHK_fGBS439A_18				1								1																	1					1	1	1	1		1	1		Ia
	CUHK_fGBS448A_18				1								1																	1					1	1		1		1			Ia
	CUHK_fGBS461A_18				1								1																	1					1	1	1		1	1	1		Ia
	CUHK_fGBS479A_18				1								1																	1					1	1	1			1			Ia
	CUHK_fGBS490A_18				1								1																	1					1	1		1	1	1	1		Ia
	CUHK_fGBS500A_18				1								1																		1			1							1		Ia
	CUHK_fGBS501A_18				1								1																		1				1				1				Ia
	CUHK_fGBS502A_18				1								1																		1				1			1					Ia
	CUHK_fGBS503A_18				1								1																		1				1		1						Ia
	CUHK_fGBS649A_18					1						1														1								1					1				Ia
	CUHK_fGBS656A_18					1							1																	1					1	1			1				Ia
	CUHK_fGBS660A_18					1							1																	1					1							1	Ia
	CUHK_fGBS664A_18					1							1																	1					1	1	1						Ia
	CUHK_fGBS667A_18					1							1																	1					1					1		1	Ia
	CUHK_fGBS652A_18					1							1																		1			1					1				Ia
	CUHK_fGBS1068A_18						1				1							1														1							1				Ia
	CUHK_fGBS1046A_18									1	1			1																			1			1							Ia
	CUHK_fGBS1050A_18									1	1			1																			1			1							Ia
	CUHK_fGBS850A_18								1		1					1																1				1	1		1		1		Ia
	CUHK_fGBS862A_18								1		1					1																1					1	1	1	1	1		Ia
	CUHK_fGBS879A_18								1		1					1																1				1		1	1				Ia
	CUHK_fGBS885A_18								1		1					1																1				1	1						Ia
	CUHK_fGBS831A_18								1		1					1																1				1	1	1					Ia
	CUHK_fGBS837A_18								1		1					1																1				1	1		1		1		Ia
	CUHK_fGBS822A_18								1		1					1																			1	1							Ia
	CUHK_fGBS825A_18								1		1					1																			1				1				Ia
	CUHK_fGBS826A_18								1		1					1																			1				1				Ia
	CUHK_fGBS725A_18								1		1						1															1				1	1						Ia
	CUHK_fGBS1069A_18								1		1						1															1				1			1				Ia
	CUHK_fGBS1070A_18								1		1						1															1				1	1		1				Ia
	CUHK_fGBS708A_18								1		1						1															1				1	1		1	1	1		Ia
	CUHK_fGBS726A_18								1		1						1															1				1	1				1	1	Ia
	CUHK_fGBS1071A_18								1		1						1																	1		1						1	Ia
	CUHK_fGBS1072A_18								1		1						1																	1			1					1	Ia
	CUHK_fGBS710A_18								1		1						1																	1		1	1		1				Ia
	CUHK_fGBS1077A_18								1		1						1																		1					1			Ia
	CUHK_fGBS721A_18								1		1						1																		1				1	1	1		Ia
	CUHK_fGBS1078A_18								1		1						1																		1	1	1	1	1	1	1	1	Ia
	CUHK_fGBS1079A_18								1		1							1														1					1						Ia
	CUHK_fGBS1080A_18								1		1							1														1				1	1						Ia
	CUHK_fGBS1081A_18								1		1							1														1				1		1					Ia
	CUHK_fGBS1082A_18								1		1							1														1					1						Ia
	CUHK_fGBS1083A_18								1		1							1														1					1						Ia
	CUHK_fGBS1084A_18								1		1							1															1			1							Ia
	CUHK_fGBS1073A_18								1		1								1															1		1							Ia
	CUHK_fGBS1055A_18									1	1									1												1				1	1						Ia
	CUHK_fGBS1058A_18									1	1									1												1					1						Ia
	CUHK_fGBS1062A_18									1	1									1												1				1			1		1		Ia
	CUHK_fGBS1067A_18									1	1									1												1							1				Ia
	CUHK_fGBS1027A_18									1	1									1													1			1							Ia
	CUHK_fGBS1028A_18									1	1									1															1				1	1			Ia
	CUHK_fGBS1038A_18									1	1									1															1	1	1						Ia
	CUHK_fGBS1042A_18									1	1									1															1	1		1					Ia
	CUHK_fGBS819A_18								1		1											1													1				1	1			Ia
	CUHK_fGBS677A_18								1			1											1									1							1				Ia
	CUHK_fGBS678A_18								1			1											1									1							1	1	1		Ia
	CUHK_fGBS1085A_18								1			1												1									1			1		1					Ia
	CUHK_fGBS1086A_18								1			1												1									1			1		1					Ia
	CUHK_fGBS1087A_18								1			1												1									1				1	1					Ia
	CUHK_fGBS1074A_18								1			1												1										1		1					1		Ia
	CUHK_fGBS1075A_18								1			1												1										1		1		1			1		Ia
	CUHK_fGBS1076A_18								1			1												1										1								1	Ia
	CUHK_fGBS712A_18								1			1													1									1							1		Ia
	CUHK_fGBS719A_18								1			1													1										1	1	1						Ia
	CUHK_fGBS714A_18								1			1													1										1	1			1				Ia
	CUHK_fGBS691A_18								1			1															1					1				1		1	1	1	1	1	Ia
	CUHK_fGBS700A_18								1			1															1					1				1		1	1		1		Ia
	CUHK_fGBS684A_18								1			1															1					1				1	1						Ia
	CUHK_fGBS673A_18								1			1															1					1				1	1		1	1	1		Ia
	CUHK_fGBS811A_18								1				1															1				1					1				1		Ia
	CUHK_fGBS816A_18								1				1															1				1				1							Ia
	CUHK_fGBS795A_18								1				1															1						1					1				Ia
	CUHK_fGBS905A_18								1				1																1					1					1				Ia
	CUHK_fGBS911A_18								1				1																1					1		1			1				Ia
	CUHK_fGBS800A_18								1				1																	1		1						1					Ia
	CUHK_fGBS802A_18								1				1																	1		1				1
	CUHK_fGBS805A_18								1				1																	1		1					1						Ia
	CUHK_fGBS774A_18								1				1																	1				1			1	1	1			1	Ia
	CUHK_fGBS783A_18								1				1																	1				1					1	1	1		Ia
	CUHK_fGBS792A_18								1				1																	1				1			1	1	1				Ia
	CUHK_fGBS755A_18								1				1																	1					1				1				Ia
	CUHK_fGBS760A_18								1				1																	1					1	1		1					Ia
	CUHK_fGBS764A_18								1				1																	1					1			1	1	1			Ia
	CUHK_fGBS949A_18								1				1																		1	1				1	1			1	1		Ia
	CUHK_fGBS961A_18								1				1																		1	1				1	1	1	1	1	1		Ia
	CUHK_fGBS976A_18								1				1																		1	1					1		1				Ia
	CUHK_fGBS984A_18								1				1																		1	1				1	1						Ia
	CUHK_fGBS991A_18								1				1																		1		1			1	1	1					Ia
	CUHK_fGBS1003A_18								1				1																		1		1			1	1	1					Ia
	CUHK_fGBS1016A_18								1				1																		1		1			1	1	1					Ia
	CUHK_fGBS918A_18								1				1																		1			1		1	1	1	1				Ia
	CUHK_fGBS923A_18								1				1																		1			1			1				1	1	Ia
	CUHK_fGBS934A_18								1				1																		1			1		1	1	1		1	1	1	Ia
	CUHK_fGBS891A_18								1				1																		1				1	1				1			Ia
	CUHK_fGBS893A_18								1				1																		1				1				1				Ia
	CUHK_fGBS898A_18								1				1																		1				1	1				1			Ia
	CUHK_fGBS903A_18								1				1																		1				1		1			1			Ia
	Figure S1. A graphic representation of GBS isolated from fish in Hong Kong. Details of GBS isolates showing the region of sampling (NT, the New Territories; KLN, Kowloon and; HKI, Hong Kong Island), the type of fish sampled and the organs found with GBS colonization. Details also included isolate serotype, sequence type, antibiogram (ciprofloxacin [CIP], levofloxacin [LEV], gentamicin [GEN], peni…
[truncated: 19 more columns]

## Sheet: Figure S2
Strain number	Season					Region			Districts of New Terrotory									Districts of Kowloon					Districts of Hong Kong Island				Pig organ			Serotype			Sequence Type (ST)				Antibiotic susceptibility test											Multi-drug resistance
	2018 Spring	2018 Summer	2018 Autumn	2018 Winter	2019 Spring	NT	KLN	HKI	Islands	Kwai Tsing	North	Sai Kung	Sha Tin	Tai Po	Tsuen Wan	Tuen Mun	Yuen Long	Kowloon City	Kwun Tong	Sham Shui Po	Wong Tai Sin	Yau Tsim Mong	Central & Western	Eastern	Southern	Wanchai	Tongue	Small intestine	Large intestine	III-2	III-NT	Non-typeable	ST651*	ST862	ST1	Unknown	CIP	LEV	GEN	PEN	TET	MIN	DOX	CLI	LNZ	VAN	ERY	Yes	No
CUHK_pGBS9A_18	1					1						1															1				1		1						1		1	1	1	1			1
CUHK_pGBS14A_18	1					1						1															1				1		1						1		1	1	1	1			1
CUHK_pGBS1A_18	1					1							1														1				1		1						1		1	1	1	1			1
CUHK_pGBS6A_18	1					1							1														1				1		1						1		1	1	1	1			1
CUHK_pGBS30A_18	1					1								1													1				1		1						1		1	1	1	1			1
CUHK_pGBS32A_18	1					1								1													1				1		1						1		1	1	1	1			1
CUHK_pGBS34A_18	1					1								1													1				1		1						1		1	1	1	1			1
CUHK_pGBS11A_18	1					1						1																	1		1		1						1		1	1	1	1			1
CUHK_pGBS13A_18	1					1						1																	1		1		1						1		1	1	1	1			1
CUHK_pGBS16A_18	1							1															1				1				1		1						1		1	1	1	1			1
CUHK_pGBS19A_18	1							1															1				1				1			1					1		1	1	1	1			1
CUHK_pGBS26A_18	1							1															1				1				1		1						1		1	1	1	1			1
CUHK_pGBS22A_18	1							1															1					1			1		1						1		1	1	1	1			1
CUHK_pGBS24A_18	1							1															1						1		1			1					1		1	1	1	1			1
CUHK_pGBS28A_18	1							1															1						1		1		1						1		1	1	1	1			1
CUHK_pGBS65A_18		1				1					1																1			1			1						1		1	1	1	1			1
CUHK_pGBS40A_18		1				1																					1				1		1						1		1	1	1	1			1
CUHK_pGBS50A_18		1				1										1											1				1		1						1		1	1	1	1			1
CUHK_pGBS51A_18		1				1										1											1				1		1						1		1	1	1	1			1
CUHK_pGBS53A_18		1				1										1											1				1		1								1	1	1	1			1
CUHK_pGBS57A_18		1				1										1											1					1	1						1		1	1	1	1			1
CUHK_pGBS44A_18		1				1											1										1				1		1						1		1	1	1	1			1
CUHK_pGBS45A_18		1				1											1										1				1		1						1					1			1
CUHK_pGBS46A_18		1				1											1										1				1		1						1					1			1
CUHK_pGBS36A_18		1				1									1													1			1		1						1		1	1	1	1			1
CUHK_pGBS61A_18		1				1					1																		1			1	1								1	1	1	1			1
CUHK_pGBS62A_18		1				1					1																		1			1	1						1		1	1	1	1			1
CUHK_pGBS38A_18		1				1									1														1		1		1						1		1	1	1	1			1
CUHK_pGBS47A_18		1				1										1													1		1		1						1		1	1	1	1			1
CUHK_pGBS43A_18		1					1											1									1				1		1						1		1	1	1	1			1
CUHK_pGBS66A_18		1					1												1								1				1		1						1		1	1	1	1			1
CUHK_pGBS70A_18		1					1												1								1				1		1						1		1	1	1	1			1
CUHK_pGBS73A_18		1					1												1								1				1		1						1		1	1	1	1
CUHK_pGBS77A_18		1						1																1			1				1		1						1		1	1	1	1			1
CUHK_pGBS78A_18		1						1																1			1			1			1						1		1	1	1	1			1
CUHK_pGBS79A_18		1						1																		1	1				1		1						1		1	1	1	1			1
CUHK_pGBS92A_18			1			1				1																	1				1		1						1					1
CUHK_pGBS91A_18			1			1									1												1				1		1						1					1
CUHK_pGBS86A_18			1			1									1														1		1				1				1		1	1	1
CUHK_pGBS81A_18			1				1													1							1				1		1						1		1	1	1	1			1
CUHK_pGBS83A_18			1				1													1							1				1		1						1		1	1	1	1			1
CUHK_pGBS84A_18			1				1													1							1				1		1						1		1	1	1	1			1
CUHK_pGBS96A_18			1					1																	1		1				1		1						1		1	1	1	1			1
CUHK_pGBS93A_18			1					1																		1	1				1		1						1					1
CUHK_pGBS99A_18			1					1																	1			1			1		1						1		1	1	1	1
CUHK_pGBS102A_18			1					1																	1				1		1		1						1		1	1	1	1			1
CUHK_pGBS111A_18				1		1									1												1				1			1					1		1	1	1	1			1
CUHK_pGBS116A_18				1		1									1												1				1			1					1		1	1	1	1			1
CUHK_pGBS121A_18				1		1									1												1				1			1					1		1	1	1	1			1
CUHK_pGBS105A_18				1			1											1									1				1		1						1		1	1	1	1			1
CUHK_pGBS124A_18				1			1											1									1				1			1					1					1			1
CUHK_pGBS125A_18				1			1											1									1				1										1	1	1	1
CUHK_pGBS108A_18				1			1												1								1				1		1						1		1	1	1	1			1
CUHK_pGBS127A_18				1			1													1							1				1		1						1		1	1	1	1			1
CUHK_pGBS128A_18				1				1																	1		1				1		1						1		1	1	1	1			1
CUHK_pGBS130A_18				1				1																	1		1				1		1						1		1	1	1	1			1
CUHK_pGBS133A_18				1				1																		1	1				1								1		1	1	1	1			1
CUHK_pGBS136A_18					1	1				1																	1				1		1						1		1	1	1	1			1
CUHK_pGBS137A_18					1	1				1																	1				1		1						1		1	1	1	1			1
CUHK_pGBS147A_18					1		1											1									1				1		1						1		1	1	1	1			1
CUHK_pGBS134A_18					1			1																		1	1				1		1						1		1	1	1	1			1
Figure S2. A schematic of GBS isolated from pigs in Hong Kong. Details of GBS isolates from regions of Hong Kong (the New Territories [NT], Kowloon [KLN], and Hong Kong Island [HKI]. Details included the type of sampling offal, serotype, sequence type, antibiogram (ciprofloxacin [CIP], levofloxacin [LEV], gentamicin [GEN], penicillin [PEN], tetracycline [TET], minocycline [MIN], doxycycline [DOX]…
[truncated: 3 more columns]

## Sheet: Table S1
Table S1. Capacity of biofilm production by GBS.
Capacity of Biofilm Production	Mean of O.D. Value at 595 nm	Fish GBS		Pig GBS		Total	%
		No.	%	No.	%
		(n = 191)		(n = 61)
High	> 0.240	0	0	1	1.6	1	0.4
Moderate	0.120 – 0.240	137	71.7	60	98.4	197	78.2
Weak/ none	< 0.120	54	28.3	0	0	54	21.4
